# Supplementary material for: RAS Pathway Inhibitors Combined with Targeted Agents Are Active in Patient-Derived Spheroids with Oncogenic KRAS Variants from Multiple Cancer Types
Source: Cancer Res Commun. 2025 Oct 8;5(10):1779–95. doi: 10.1158/2767-9764.CRC-24-0582 (PMC12505081; doi:10.1158/2767-9764.CRC-24-0582)
Supplement: Table S5 — Gene copy number for key signaling proteins from the NCI PDMR patient-derived cancer cell lines. [file crc-24-0582_table_s5_suppst5.xlsx]

## Sheet: Table_S5
Table S5. Gene copy number for key signaling proteins from the NCI PDMR patient-derived cancer cell lines.
Sample ID	AKT1	AKT2	AKT3	EGFR	FGFR1	FGFR2	FGFR3	FGFR4	FLT1	FLT4	KDR	KRAS	MET	MTOR	PDGFRA	PDGFRB	PIK3CA	PTEN	PTPN11	SOS1	STK11	TSC1	TSC2
186277-243-T-J2-PDC	2	2	2	2	3	2.1	2.1	2	2	2	2	1.9	2	2.1	2	2	1.9	1.9	1.9	1.9	2.1	2.1	2
253994-281-T-J1-PDC	1.9	1.8	1.5	3.3	1.9	1.9	2	2.5	30.3	2.5	1.9	2	3.3	1.9	1.9	2.5	2	1.9	2.1	2.5	2.1	2.6	3.4
254851-301-R-V2-organoid*	2.8	1.9	2	3	2	2	2.1	1.9	2.9	1.9	2.5	2.8	2.9	1.9	2.5	2	2.9	1.9	2.8	2	2.8	2.8	1.9
276233-004-R-J1-PDC	1.9	2.3	2.4	3.9	2.4	3.1	1.5	1.9	1.9	1.9	2	1.7	3.2	1.7	2	1.9	2.3	3.1	1.6	2.4	2.2	2.2	2.4
292921-168-R-J2-PDC	3.4	2.1	1.9	2.1	2	2	2.1	3	1.9	3	1.9	2.6	2	1.9	1.9	2.9	1.9	2	2.7	1.9	2.1	2.1	2
323965-272-R-J2-PDC	1.6	2	3	3	2.6	1.8	1.9	3.7	2	3.7	1.8	2.1	1.5	2.2	1.8	4.4	2.3	1.3	1.7	2.1	2.1	1.5	2.6
327498-153-R-J2-PDC	1.9	2.1	3	2	2	2	2	1.9	2	1.9	2	2.9	2	2	2	1.9	2	2	2	2	2	2	2
349418-098-R-PDC	2.1	1.8	2	2	2	2.1	2.9	1.9	1.1	2.1	2	1.9	2.1	2	2	2	2	2	1.9	2	1.9	1.9	2.2
519858-162-T-J1-PDC	1.1	1.5	2.7	1.7	0.7	1.6	1.7	2.1	3.6	2.2	1.4	1.6	1.7	1.6	1.4	2.1	2.7	1.6	1.7	2.2	1.8	2	2
521955-158-R2-J5-PDC	1.8	3.6	2.7	4.3	3	2	1.9	2.7	2.3	2.7	1.9	3.6	1.3	2.7	1.9	2.7	2.2	1.8	1.8	2	1.9	2.2	2.9
521955-158-R6-J3-PDC	1.9	2	2	3	2.7	2	2	2	1.8	2	2	2.7	1	2	2	2	2	1.9	2.7	2.7	2	2	2
885724-159-R-J1-PDC	3	2.1	2	2.1	2.8	2	2.1	2	1.9	2	2	2	2	2	2	2	2.8	1.9	2	1.9	2.1	2.1	2.1
931267-113-T-J1-PDC	2.2	2	2.7	2.7	2	2	0.9	1.6	1.3	1.6	0.9	2	2.7	1.4	0.9	1.6	2	2	2.1	2	2	2.1	2
941728-121-R-J1-PDC	1.6	2	2.1	2.7	1.3	1.6	2.1	2	1.4	2	1.9	4.6	2.1	2	1.9	2	2	1.5	1.4	2	2.2	1.7	2.2
CN0375-F725-PDC	1.2	1.7	2	1.9	2	1.9	2.5	2.5	2.3	2.5	2.5	1.7	1.9	1.3	2.5	2.5	2	2.4	1.8	1.2	1.8	1.8	2.5
K00052-001-T-J1-PDC	2.1	3	2	1.4	1.4	2.8	0.7	1.4	1.3	1.4	3.3	2.4	2.1	2.1	3.3	1.4	2.1	2.6	4.1	2.8	2.1	2.1	1.4
K24384-001-R-PDC	1.4	1.6	2.8	2.1	1.7	2.8	1.4	2.1	2.2	2.1	1.4	3.7	2.1	2.1	1.4	2.1	2.5	1.4	1.4	1.6	1.6	1.4	1.6
LG0567-F671-PDC	1.9	2	2	2.5	2	1.5	2.5	2	1.5	2	3.5	2	2.5	2	3.5	2	1.5	1.5	2	1.9	1.5	1.5	2.1
*From the OncoKB Gene Panel of the autologous organoid model (PDC data were not available).
